# Supplementary material for: Three-Dimensional Ordered Porous SnO2 Nanostructures Derived from Polystyrene Sphere Templates for Ethyl Methyl Carbonate Detection in Battery Safety Applications
Source: Nanomaterials (Basel). 2025 Jul 25;15(15):1150. doi: 10.3390/nano15151150 (PMC12348349; doi:10.3390/nano15151150)
Supplement: Supplementary file 1 [file nanomaterials-15-01150-s001.zip]

Archive with 1 entries (1 files):
- nanomaterials-3767026-supplementary.pdf
